# Supplementary material for: Successful Eradication of Feline Coronavirus in Breeding Catteries Paves the Way to Prevent Feline Infectious Peritonitis
Source: Viruses. 2026 May 28;18(6):614. doi: 10.3390/v18060614 (PMC13308486; doi:10.3390/v18060614)
Supplement: Supplementary file 1 [file viruses-18-00614-s001.zip]

Archive with 6 entries (6 files):
- Supplementary Figure S1.pdf
- Supplementary Figure S2 .pdf
- Supplementary Figure S3 .pdf
- Supplementary Protocol S1.pdf
- Supplementary Protocol S2.pdf
- Supplementary Protocol S3.pdf
